# Supplementary material for: A Flexible Network of Lipid Droplet Associated Proteins Support Embryonic Integrity of C. elegans
Source: Front Cell Dev Biol. 2022 Apr 4;10:856474. doi: 10.3389/fcell.2022.856474 (PMC9015696; doi:10.3389/fcell.2022.856474)
Supplement: Supplementary file 9 [file Table1.XLSX]

## Sheet: supplementary table 1_RNAi
Target Gene	Location	Primers used (5'-3')		Template Type
fat-1	IV	CCTTCTCACCACTCTTCTC	CCTTCTCCTCGAGAGTTG	cDNA
fat-2	IV	CCGACGAAAATGATGGAAACCCG	GTGTCAGGAGATTTTGTAGT	gDNA
fat-3	IV	CACTCATCACGCTGCC	GCAGCTTTAGCTTGAATGTG	cDNA
fat-4	IV	CAATGTGCATCACGCAG	CAATTTAGCAGCAACATTTGC	cDNA
fat-5	V	ATGACTCAAATCAAAGTAGATGC	CGCTTAGACGTAGGCTTAGGCC	cDNA
fat-6	IV	obtained from the Ahringer library
elo-1	IV	CATCCTACTGCAAAGTGTTTG	CATCCTACTGCAAAGTGTTTG	gDNA
elo-2	IV	obtained from the Ahringer library
seip-1	V	obtained from the Ahringer library
plin-1	I	ATGACTGACGTCGAGCAGCC	GTTTTGTCCCTTCTCACGCAATG	cDNA
rab-18	III	TAGGCGTGGATTTCCGCG	CTAGCATCCACACATTCCGC	cDNA
dgtr-1	V	obtained from the Ahringer library
fasn-1	I	TTGAATGCTGATGCCAATC	CCTTGCACGAAGGTATC	cDNA

## Sheet: supplementary table 2_sgRNA
sgRNA sequence-PAM	gene	constructed alleles	Note
AGAATTGTCTCCCAGAAGCT-CGG	seip-1	hj140, hj156, hj158, hj323	CRISPR/Cas9-mediated HDR
GAATGGAAAAATACACGTA-CGG	plin-1	hj178	CRISPR/Cas9-mediated HDR
GGGGCAAAGTACGTTCACGG-AGG	plin-1	hj249	CRISPR/Cas9-mediated HDR
GAATGGATCAACATATTCGG-AGG	sec-16A.1	hj256	CRISPR/Cas9-mediated HDR
GTTTCCGAAAGCAGCAGCTG-TGG	ldp-1	hj289	CRISPR/Cas9-mediated HDR
GAACTGTCCATTGGCAGCTG-TGG	cpg-2	hj340	CRISPR/Cas9-mediated HDR
CTCCAGCGTGGTAAACACAA-AGG	atgl-1	hj345	CRISPR/Cas9-mediated HDR
AGGCTGCAACGATAGGTTCG-TGG	rab-18	hj347	CRISPR/Cas9-mediated HDR
CTCCAGCGTGGTAAACACAA-AGG	atgl-1	hj349,hj352	CRISPR/Cas9-mediate NHEJ
TGGTTATCTCGCTAACACGG-TGG
GAATCAGAGTGTGAGACGTG-TGG
AATTTGAGCATAATCCAGCG-TGG
CTGATTCTAGTAGATCCATG-GGG	lid-1	hj355,hj358	CRISPR/Cas9-mediate NHEJ
TATCATAGTCATGAAGTCCG-GGG
GATGATCTTCCGAAACCTAG-TGG
AAGTGTACACGGTGACAGTG-AGG
GTAAAATTGAGGAATCCGTG-AGG	hosl-1	hj360,hj361	CRISPR/Cas9-mediate NHEJ
ATGAGTCACACTCCAGACAT-GGG
CGGATGTGTTGTTGACAAAG-CGG
AAAGCAGTGTTTGAACAAAG-GGG
